# Supplementary material for: Seed priming improved salt-stressed sorghum growth by enhancing antioxidative defense
Source: PLoS One. 2022 Feb 25;17(2):e0263036. doi: 10.1371/journal.pone.0263036 (PMC8880608; doi:10.1371/journal.pone.0263036)
Supplement: S1 Data — (XLSX) [file pone.0263036.s001.xlsx]

## Sheet: Fresh weight
Variety	Seed priming	Replication	Fresh weight (g plant-1)					V1 (CFSH30)
			Elongation	Flag leaf	Booting	Heading		V2 (1230)
V1	C	1	60.61	156.23	221.833	239.933		C (Control)
V1	C	2	67.36	130	224.033	238.303		P1 (H2O2)
V1	C	3	65.6	124	190.567	207.433		P2 (NaCl)
		Average	64.5233	136.743	212.144	228.557		P3 (KCl)
		STDEV	3.50143	17.1405	18.7193	18.3115		P4 (MgSO4)
V1	P1	1	58.53	190	178.833	235.367
V1	P1	2	61.41	183.333	187.2	209.833
V1	P1	3	66.47	183.333	179.233	218.733
		Average	62.1367	185.556	181.756	221.311
		STDEV	4.01957	3.849	4.71927	12.9604
V1	P2	1	67.67	127	185.933	242.3
V1	P2	2	59.87	137.667	194.3	250.833
V1	P2	3	64.03	132	192.433	237.6
		Average	63.8567	132.222	190.889	243.578
		STDEV	3.90289	5.3368	4.39195	6.70856
V1	P3	1	72.28	206.667	309.6	268.767
V1	P3	2	89.31	173.333	284.133	270.167
V1	P3	3	90.59	203.333	290.1	277.067
		Average	84.06	194.444	294.611	272
		STDEV	10.2218	18.3586	13.3192	4.44335
V1	P4	1	90.55	143.333	195.433	195.6
V1	P4	2	80.44	140	203.967	187.733
V1	P4	3	71.23	133.333	203.567	206.367
		Average	80.74	138.889	200.989	196.567
		STDEV	9.66349	5.09175	4.81541	9.3542
V2	C	1	88.57	129	245.5	342.767
V2	C	2	88.65	134.333	238.167	335.6
V2	C	3	95.38	130	231.833	336.4
		Average	90.8667	131.111	238.5	338.256
		STDEV	3.90887	2.83497	6.83943	3.92716
V2	P1	1	110.91	203.333	418.433	398.533
V2	P1	2	99.52	196.667	288.5	321.633
V2	P1	3	105.7	216.667	401.7	398.167
		Average	105.377	205.556	369.544	372.778
		STDEV	5.70188	10.1835	70.6835	44.2928
V2	P2	1	90.33	213.333	410.44	352.3
V2	P2	2	84.76	220	417.2	362.1
V2	P2	3	96.58	253.333	341.133	374.467
		Average	90.5567	228.889	389.591	362.956
		STDEV	5.91326	21.4303	42.1016	11.1081
V2	P3	1	107.14	173.333	376.667	377.1
V2	P3	2	115.62	158.333	363.867	407.733
V2	P3	3	115.82	145	354.833	370.133
		Average	112.86	158.889	365.122	384.989
		STDEV	4.95467	14.1748	10.9707	20.0029
V2	P4	1	97.43	183.333	325.867	297.067
V2	P4	2	95.64	206.667	328.233	270.033
V2	P4	3	102.16	176.667	314.967	310.167
		Average	98.41	188.889	323.022	292.422
		STDEV	3.36866	15.7527	7.07596	20.4658

## Sheet: Dry weight
Variety	Seed priming	Replication	Dry weight (g plant-1)					V1 (CFSH30)
			Elongation	Flag leaf	Booting	Heading		V2 (1230)
V1	C	1	13.1	31.0333	66.7667	98.3333		C (Control)
V1	C	2	13.7333	27.7333	82.6	102.567		P1 (H2O2)
V1	C	3	13.0333	25.7	77.0667	98.9		P2 (NaCl)
		Average	13.2889	28.1556	75.4778	99.9333		P3 (KCl)
		STDEV	0.386341	2.69162	8.03536	2.29807		P4 (MgSO4)
V1	P1	1	12.3667	36.9333	63.0333	101.433
V1	P1	2	13.2667	36.1667	68.9333	88.0333
V1	P1	3	11.9333	39.4333	61.8333	91.8
		Average	12.5222	37.5111	64.6	93.7556
		STDEV	0.680142	1.70826	3.80044	6.91073
V1	P2	1	12.5	31.2667	71.6667	98.8667
V1	P2	2	13.25	30.7667	75.0667	113.6
V1	P2	3	13.1667	32.0333	60	94.0333
		Average	12.9722	31.3556	68.9111	102.167
		STDEV	0.411074	0.637995	7.90227	10.1922
V1	P3	1	12.46	26.6667	105.133	132.267
V1	P3	2	10.84	22.7667	87.3333	130.067
V1	P3	3	10.9	30.8333	95.6	128.733
		Average	11.4	26.7556	96.0222	130.356
		STDEV	0.918477	4.03407	8.90751	1.78429
V1	P4	1	14.8333	27.0667	65.7333	81.6767
V1	P4	2	15.0667	24.9	83.2	78.61
V1	P4	3	13.4667	22.7333	80.2667	94.5767
		Average	14.4556	24.9	76.4	84.9544
		STDEV	0.864313	2.16667	9.35331	8.47299
V2	C	1	15.4	22.0667	59.2333	130.2
V2	C	2	14.0667	23.7	57.6333	103.033
V2	C	3	15.5333	19.1	68.3933	108.167
		Average	15	21.6222	61.7533	113.8
		STDEV	0.811035	2.33198	5.80579	14.4329
V2	P1	1	13.0333	25.2	107.633	134.333
V2	P1	2	15.66	28.5333	74.3333	120.433
V2	P1	3	17.0333	31.2667	72.1333	144.733
		Average	15.2422	28.3333	84.7	133.167
		STDEV	2.03246	3.03827	19.8913	12.1919
V2	P2	1	13.1	31.4667	84.5	121.5
V2	P2	2	12.2333	30.2333	90.3333	129.5
V2	P2	3	12.6667	29.2667	81.1333	145.6
		Average	12.6667	30.3222	85.3222	132.2
		STDEV	0.433333	1.10269	4.65479	12.2748
V2	P3	1	17.73	27.8333	80.6667	147.64
V2	P3	2	16.93	25.8	69.2333	166.433
V2	P3	3	16.12	22.5	84.8	148.867
		Average	16.9267	25.3778	78.2333	154.313
		STDEV	0.805005	2.69162	8.06357	10.5141
V2	P4	1	15.8	29.2	74.8	113.867
V2	P4	2	14.5	33.2	83.1333	114.667
V2	P4	3	17.2	28.7333	66.4667	125.533
		Average	15.8333	30.3778	74.8	118.022
		STDEV	1.35031	2.45523	8.33333	6.5171

## Sheet: CAT, POD, SOD
Variety	Seed priming	Replication	CAT (U min-1 g FW)				POD (U min-1 g FW)				SOD (U min-1 g FW)					V1 (CFSH30)
			Elongation	Flag leaf	Booting	Heading	Elongation	Flag leaf	Booting	Heading	Elongation	Flag leaf	Booting	Heading		V2 (1230)
V1	C	1	43.5481	411.551	107.809	144.757	586.6	183.792	65.7371	230.583	262.1	447.48	389.8	346.225		C (Control)
V1	C	2	41.6089	421.359	109.565	146.923	601.526	188.547	65.2174	227.909	263.522	466.9	392.114	357.55		P1 (H2O2)
V1	C	3	45.6556	427.141	107.241	151.808	571.523	187.834	53.8793	203.587	254.488	466.301	394.014	324.114		P2 (NaCl)
		Average	43.6042	420.017	108.205	147.829	586.549	186.724	61.6113	220.693	260.037	460.227	391.976	342.63		P3 (KCl)
		STDEV	2.02396	7.88123	1.21156	3.61171	15.0016	2.5647	6.7011	14.8743	4.85743	11.0434	2.11072	17.0054		P4 (MgSO4)
V1	P1	1	44.5681	806.409	125.926	168.004	945.96	267.139	81.4815	307.313	274.61	493.597	391.063	536.77
V1	P1	2	44.8328	736.377	137.241	168.571	997.711	235.58	72.4138	301.68	278.69	459.908	406.193	553.621
V1	P1	3	43.7231	736.377	125.565	162.448	893.921	247.733	73.8546	308.84	270.413	493.261	398.645	556.654
		Average	44.3747	759.721	129.577	166.341	945.864	250.15	75.9166	305.944	274.571	482.255	398.634	549.015
		STDEV	0.579601	40.4327	6.63975	3.38347	51.8949	15.9179	4.87285	3.77147	4.13844	19.3543	7.56517	10.7123
V1	P2	1	124.874	712.079	323.628	231.87	905.13	362.815	170.324	234.695	266.06	516.059	404.987	450.869
V1	P2	2	138.667	758.893	318.841	232.782	956.962	326.752	176.715	253.446	271.504	530.625	403.634	443.807
V1	P2	3	118.802	652.482	315.714	230.202	853.293	370.69	173.571	244.943	266.742	526.978	408.229	447.3
		Average	127.448	707.818	319.394	231.618	905.128	353.419	173.537	244.361	268.102	524.554	405.617	447.326
		STDEV	10.1795	53.3333	3.98598	1.30846	51.8341	23.4272	3.19564	9.38901	2.96614	7.5797	2.36103	3.53115
V1	P3	1	60.8	485.036	170.598	382.382	764.57	260.946	130.513	237.728	263.61	485.602	400.219	505.706
V1	P3	2	74.84	512.948	172.756	433.546	748.8	276.755	133.15	242.8	256.35	498.008	388.2	498.453
V1	P3	3	76.76	539.388	188.494	425.304	762.13	240.421	129.707	237.616	267.7	494.712	390.669	490.233
		Average	70.8	512.458	177.283	413.744	758.5	259.374	131.123	239.381	262.553	492.774	393.029	498.131
		STDEV	8.7133	27.1793	9.76883	27.4709	8.48857	18.2181	1.80058	2.96161	5.74831	6.42609	6.34787	7.74152
V1	P4	1	76.4496	498.113	214.975	335.09	699.245	286.355	173.682	204.015	271.201	559.508	424.968	721.736
V1	P4	2	83.9921	488.764	218.571	353.386	648.853	276.938	173.333	225.492	271.038	548.613	442.517	737.092
V1	P4	3	79.5002	505.63	217.812	346.706	690.306	270.636	170.859	206.488	264.961	560.092	448.491	735.951
		Average	79.9806	497.503	217.12	345.061	679.468	277.976	172.625	211.999	269.067	556.071	438.658	731.593
		STDEV	3.79414	8.44969	1.89561	9.25852	26.8877	7.91094	1.53876	11.7509	3.55676	6.46545	12.227	8.55556
V2	C	1	41.2564	435.451	153.144	166.264	411.61	192.109	90.2183	205.829	224.22	485.318	342.304	357.646
V2	C	2	43.8443	452.611	146.426	168.614	393.191	191.056	95.057	207.723	231.036	484.713	342.569	364.851
V2	C	3	47.5854	455.638	145.115	161.538	429.408	188.777	99.313	210.84	217.365	482.665	347.846	388.913
		Average	44.2287	447.9	148.228	165.472	411.403	190.647	94.8628	208.131	224.207	484.232	344.24	370.47
		STDEV	3.18193	10.8873	4.30753	3.60355	18.1094	1.70343	4.55043	2.53018	6.8355	1.39014	3.12591	16.3731
V2	P1	1	225.196	495.777	225.95	234.68	653.5	192.179	158.14	239.74	266.53	515.348	365.639	388.803
V2	P1	2	216.418	501.799	213.425	234.14	643.912	207.861	149.621	240.625	268.599	503.44	369.54	378.654
V2	P1	3	249.401	530.098	211.791	227.077	663.168	197.534	154.308	242.639	264.386	494.398	375.504	374.739
		Average	230.339	509.225	217.055	231.966	653.527	199.191	154.023	241.001	266.505	504.395	370.228	380.732
		STDEV	17.0824	18.3255	7.74651	4.24218	9.62814	7.97105	4.26632	1.48578	2.10639	10.5077	4.96821	7.2585
V2	P2	1	134.762	642.582	173.333	261.477	1046.23	197.647	104.167	223.525	279.07	551.823	364.548	437.588
V2	P2	2	136.419	647.416	170.594	251.334	1094.18	194.404	108.911	220.412	273.64	540.792	364.111	439.781
V2	P2	3	128.81	655.298	167.67	269.956	1015.38	190.35	99.5146	220.126	284.319	532.327	351.59	445.693
		Average	133.33	648.432	170.532	260.923	1051.93	194.134	104.197	221.354	279.01	541.647	360.083	441.021
		STDEV	4.00149	6.41892	2.83222	9.32346	39.7122	3.6561	4.69824	1.88527	5.33938	9.7763	7.35844	4.19241
V2	P3	1	171.5	907.045	190.485	275.174	727.2	245.878	128.932	218.297	262.47	500.913	390.777	399.989
V2	P3	2	166.5	923.833	188.148	212.621	720.39	273.706	130.741	213.456	274.63	512.511	384.091	373.635
V2	P3	3	176.5	896.986	185.714	248.923	740.01	222.932	132.5	205.053	271.62	515.151	389.765	376.984
		Average	171.5	909.288	188.116	245.573	729.2	247.505	130.724	212.269	269.573	509.525	388.211	383.536
		STDEV	5	13.5633	2.38574	31.4108	9.96173	25.4261	1.78404	6.70136	6.33309	7.57408	3.60324	14.3468
V2	P4	1	45	738.71	173.256	393.897	572.5	293.463	157.19	209.37	307.819	589.866	407.223	708.73
V2	P4	2	49.9401	684.63	164.848	392.89	601.499	265.754	153.927	207.313	306.689	591.876	390.281	707.632
V2	P4	3	47.0773	725.581	167.47	390.558	501.589	269.708	149.9	214.622	307.552	584.402	394.271	714.823
		Average	47.3391	716.307	168.525	392.448	558.529	276.308	153.673	210.435	307.353	588.715	397.258	710.395
		STDEV	2.48042	28.2076	4.30172	1.71303	51.3992	14.9876	3.65145	3.76872	0.590515	3.86799	8.85679	3.87354

## Sheet: Proline
Variety	Seed priming	Replication	Proline (ug g-1 FW)					V1 (CFSH30)
			Elongation	Flag leaf	Booting	Heading		V2 (1230)
V1	C	1	73.7116	66.8257	28.2	28.8663		C (Control)
V1	C	2	75.6883	80.083	26.4955	29.3016		P1 (H2O2)
V1	C	3	75.0471	79.7547	25.0774	29.3722		P2 (NaCl)
		Average	74.8157	75.5545	26.591	29.18		P3 (KCl)
		STDEV	1.00846	7.56111	1.56349	0.273984		P4 (MgSO4)
V1	P1	1	123.937	86.7395	26.6067	36.3068
V1	P1	2	109.434	85.2484	23.5534	37.9267
V1	P1	3	131.958	90.3466	25.11	39.4527
		Average	121.776	87.4448	25.09	37.8954
		STDEV	11.4161	2.62126	1.52676	1.57319
V1	P2	1	108.1	80.1802	30.0264	32.7279
V1	P2	2	120.409	93.765	29.2478	29.484
V1	P2	3	123.059	83.62	29.1606	28.924
		Average	117.19	85.8551	29.4783	30.3786
		STDEV	7.98255	7.06283	0.476675	2.05367
V1	P3	1	111.19	73.5929	26.3902	52.0656
V1	P3	2	106.469	75.3925	28.5107	52.489
V1	P3	3	120.559	83.7522	27.1662	52.6997
		Average	112.74	77.5792	27.3557	52.4181
		STDEV	7.17168	5.42117	1.07287	0.322956
V1	P4	1	131.415	76.1041	32.7283	37.6102
V1	P4	2	107.928	69.3486	31.5593	35.6082
V1	P4	3	126.501	68.3127	32.0999	37.8646
		Average	121.948	71.2551	32.1292	37.0277
		STDEV	12.3878	4.23114	0.585005	1.23589
V2	C	1	73.158	44.8302	20.5427	31.4699
V2	C	2	69.5079	42.0601	20.0367	31.981
V2	C	3	75.5609	45.6755	20.145	30.5758
		Average	72.7422	44.1886	20.2415	31.3422
		STDEV	3.04784	1.89115	0.26643	0.711269
V2	P1	1	75.4681	55.0325	24.133	38.8768
V2	P1	2	67.649	58.2279	24.7138	36.9712
V2	P1	3	63.1434	62.8834	24.8741	37.5956
		Average	68.7535	58.7146	24.5736	37.8145
		STDEV	6.23614	3.94798	0.389917	0.971477
V2	P2	1	80.9669	69.7742	21.7174	30.2349
V2	P2	2	84.0257	57.1495	21.5206	32.8281
V2	P2	3	82.0658	72.8901	20.8898	34.7418
		Average	82.3528	66.6046	21.3759	32.6016
		STDEV	1.54949	8.33522	0.432346	2.262
V2	P3	1	96.1318	69.6299	20.6422	39.9152
V2	P3	2	94.0593	73.1819	20.9166	36.8914
V2	P3	3	105.983	76.5399	24.352	37.537
		Average	98.7248	73.1172	21.9703	38.1145
		STDEV	6.37083	3.45541	2.06723	1.59247
V2	P4	1	90.2318	76.2201	21.8231	31.1701
V2	P4	2	88.1593	71.163	21.3566	31.9377
V2	P4	3	100.083	68.7253	21.398	33.6538
		Average	92.8248	72.0361	21.5259	32.2538
		STDEV	6.37083	3.82294	0.25822	1.27165

## Sheet: MDA
Variety	Seed priming	Replication	MDA (μmol g-1 FW)					V1 (CFSH30)
			Elongation	Flag leaf	Booting	Heading		V2 (1230)
V1	C	1	0.0550151	0.0315003	0.0268738	0.0220006		C (Control)
V1	C	2	0.0570438	0.03112	0.0306417	0.0287858		P1 (H2O2)
V1	C	3	0.0574289	0.0290398	0.0281985	0.0285394		P2 (NaCl)
		Average	0.0564959	0.0305534	0.0285713	0.0264419		P3 (KCl)
		STDEV	0.00129685	0.00132448	0.00191145	0.00384829		P4 (MgSO4)
V1	P1	1	0.0158861	0.0164256	0.0119814	0.0217354
V1	P1	2	0.0144193	0.019123	0.0143901	0.0162062
V1	P1	3	0.0133265	0.0227016	0.0139846	0.0192491
		Average	0.014544	0.0194167	0.013452	0.0190636
		STDEV	0.00128434	0.0031483	0.00128966	0.0027693
V1	P2	1	0.0150885	0.0152719	0.019252	0.0182915
V1	P2	2	0.0206458	0.0171911	0.0152448	0.018698
V1	P2	3	0.0193262	0.0163345	0.022317	0.0213118
		Average	0.0183535	0.0162658	0.018938	0.0194338
		STDEV	0.00290355	0.000961431	0.00354657	0.00163909
V1	P3	1	0.0202454	0.015648	0.012988	0.0182586
V1	P3	2	0.0245854	0.0167373	0.017598	0.0205012
V1	P3	3	0.0302817	0.017505	0.0226658	0.020985
		Average	0.0250375	0.0166301	0.0177506	0.0199149
		STDEV	0.00503337	0.000933144	0.00484069	0.00145472
V1	P4	1	0.0252454	0.0145733	0.0229597	0.0214235
V1	P4	2	0.0265854	0.021786	0.0172791	0.0253914
V1	P4	3	0.0332817	0.017768	0.0185887	0.0238856
		Average	0.0283708	0.0180424	0.0196092	0.0235668
		STDEV	0.00430536	0.00361415	0.00297465	0.00200307
V2	C	1	0.058979	0.0187829	0.0281665	0.0277387
V2	C	2	0.0519009	0.0214637	0.0242353	0.0457944
V2	C	3	0.0552995	0.0228012	0.0296828	0.0242171
		Average	0.0553931	0.0210159	0.0273615	0.0325834
		STDEV	0.00353995	0.00204624	0.00281154	0.0115758
V2	P1	1	0.0449844	0.0145406	0.0160926	0.0245374
V2	P1	2	0.041156	0.0138062	0.0192964	0.0206059
V2	P1	3	0.0371688	0.011879	0.0137285	0.0220765
		Average	0.0411031	0.0134086	0.0163725	0.0224066
		STDEV	0.00390806	0.00137461	0.00279452	0.00198644
V2	P2	1	0.0338366	0.0215607	0.0147959	0.0139454
V2	P2	2	0.033261	0.0173454	0.0144469	0.0100518
V2	P2	3	0.0357359	0.0190519	0.0138111	0.0191721
		Average	0.0342779	0.0193193	0.0143513	0.0143898
		STDEV	0.00129513	0.00212033	0.000499331	0.00457637
V2	P3	1	0.022901	0.0154271	0.0157121	0.0201458
V2	P3	2	0.0182846	0.014916	0.0183959	0.021353
V2	P3	3	0.018981	0.0131681	0.0186097	0.0183786
		Average	0.0200555	0.0145037	0.0175726	0.0199591
		STDEV	0.00248876	0.00118458	0.00161473	0.00149599
V2	P4	1	0.034601	0.0213745	0.0138856	0.0205792
V2	P4	2	0.0299846	0.0180755	0.016278	0.0188956
V2	P4	3	0.030681	0.014523	0.0180984	0.019428
		Average	0.0317555	0.017991	0.0160873	0.0196343
		STDEV	0.00248876	0.00342654	0.00211289	0.000860507
